# Supplementary material for: Biodegradable and Mechanically Resilient Recombinant Collagen/PEG/Catechol Cryogel Hemostat for Deep Non-Compressible Hemorrhage and Wound Healing
Source: Gels. 2025 Jun 10;11(6):445. doi: 10.3390/gels11060445 (PMC12192300; doi:10.3390/gels11060445)
Supplement: Supplementary file 1 [file gels-11-00445-s001.zip]

Archive with 4 entries (4 files):
- Blood absorption.mp4
- gels-3661159-supplementary.pdf
- PBS absorption.mp4
- Rat liver hemostasis (1min).mp4
